# Supplementary material for: ﻿Chaenothecopsis (Mycocaliciales, Ascomycota) from exudates of endemic New Zealand Podocarpaceae
Source: MycoKeys. 2023 Feb 16;95:101–29. doi: 10.3897/mycokeys.95.97601 (PMC10210246; doi:10.3897/mycokeys.95.97601)
Supplement: XML Treatment for Chaenothecopsis novae-zelandiae [file mycokeys.95.97601-treatment1.xml]

<!DOCTYPE tp:taxon-treatment
  PUBLIC "-//TaxonX//DTD Taxonomic Treatment Publishing DTD v0 20100105//EN" "tax-treatment-NSO.dtd">
<tp:taxon-treatment xmlns:tp="http://www.plazi.org/taxpub"><tp:treatment-meta><kwd-group><label>Taxon classification</label><kwd>
                <named-content content-type="kingdom">Fungi</named-content>
              </kwd><kwd>
                <named-content content-type="order">Mycocaliciales</named-content>
              </kwd><kwd>
                <named-content content-type="family">Mycocaliciaceae</named-content>
              </kwd></kwd-group><mixed-citation publication-type="journal"><person-group><name><surname>Beimforde</surname><given-names>Christina</given-names></name><name><surname>Schmidt</surname><given-names>Alexander R.</given-names></name><name><surname>Tuovila</surname><given-names>Hanna</given-names></name><name><surname>Kaulfuss</surname><given-names>Uwe</given-names></name><name><surname>Germer</surname><given-names>Juliane</given-names></name><name><surname>Lee</surname><given-names>William G.</given-names></name><name><surname>Rikkinen</surname><given-names>Jouko</given-names></name></person-group><article-title>﻿<italic><tp:taxon-name><tp:taxon-name-part taxon-name-part-type="genus" reg="Chaenothecopsis">Chaenothecopsis</tp:taxon-name-part></tp:taxon-name></italic> (<tp:taxon-name><tp:taxon-name-part taxon-name-part-type="order">Mycocaliciales</tp:taxon-name-part></tp:taxon-name>, <tp:taxon-name><tp:taxon-name-part taxon-name-part-type="phylum">Ascomycota</tp:taxon-name-part></tp:taxon-name>) from exudates of endemic New Zealand <tp:taxon-name><tp:taxon-name-part taxon-name-part-type="family">Podocarpaceae</tp:taxon-name-part></tp:taxon-name></article-title><source>MycoKeys</source><day>16</day><month>02</month><year>2023</year><volume>95</volume><fpage>101</fpage><lpage>129</lpage><pub-id pub-id-type="doi">10.3897/mycokeys.95.97601</pub-id></mixed-citation></tp:treatment-meta><tp:nomenclature><label>﻿</label><tp:taxon-name>
              <object-id xmlns:xlink="http://www.w3.org/1999/xlink" content-type="arpha" xlink:type="simple">213FA4AB-516F-5AAF-98AB-B238F92C2C29</object-id>
              <tp:taxon-name-part taxon-name-part-type="genus" reg="Chaenothecopsis">Chaenothecopsis</tp:taxon-name-part>
              <tp:taxon-name-part taxon-name-part-type="species" reg="novae-zelandiae">novae-zelandiae</tp:taxon-name-part>
              <object-id xmlns:xlink="http://www.w3.org/1999/xlink" content-type="mycobank" xlink:type="simple">MB846458</object-id>
            </tp:taxon-name><tp:taxon-authority>Rikkinen, Beimforde, Tuovila &amp; A.R. Schmidt</tp:taxon-authority><tp:taxon-status xmlns:xlink="http://www.w3.org/1999/xlink" xlink:type="simple">sp. nov.</tp:taxon-status><xref ref-type="fig" rid="F2">Figs 2</xref><xref ref-type="fig" rid="F3">, 3</xref><xref ref-type="fig" rid="F4">, 4</xref></tp:nomenclature><tp:treatment-sec sec-type="material" id="SECID0EPZAE"><title>Type.</title><p>New Zealand, South Island, State Highway 6 close to Makarora, Otago, ca. <named-content xmlns:xlink="http://www.w3.org/1999/xlink" content-type="dwc:verbatimCoordinates" xlink:type="simple"><named-content content-type="geo-json" specific-use="{&#34;type&#34;:&#34;Point&#34;,&#34;coordinates&#34;:[169.232847,-44.229783]}" id="NCID0EYZAE" xlink:type="simple">44°13.787'S, 169°13.9708'E</named-content></named-content>, on exudate of <italic><tp:taxon-name><tp:taxon-name-part taxon-name-part-type="genus" reg="Prumnopitys">Prumnopitys</tp:taxon-name-part><tp:taxon-name-part taxon-name-part-type="species" reg="taxifolia">taxifolia</tp:taxon-name-part></tp:taxon-name></italic>, 5 February 2017, holotype: PDD110744, New Zealand Fungarium (<abbrev xmlns:xlink="http://www.w3.org/1999/xlink" xlink:title="New Zealand Fungarium" id="ABBRID0EI1AE" xlink:type="simple">PDD</abbrev>), Landcare Research in Auckland, GenBank accession <ext-link xmlns:xlink="http://www.w3.org/1999/xlink" ext-link-type="gen" xlink:href="OQ308936" xlink:type="simple">OQ308936</ext-link>/<ext-link xmlns:xlink="http://www.w3.org/1999/xlink" ext-link-type="gen" xlink:href="OQ308879" xlink:type="simple">OQ308879</ext-link>.</p></tp:treatment-sec><tp:treatment-sec sec-type="diagnosis" id="SECID0EW1AE"><title>Diagnosis.</title><p><italic><tp:taxon-name><tp:taxon-name-part taxon-name-part-type="genus" reg="Chaenothecopsis">Chaenothecopsis</tp:taxon-name-part><tp:taxon-name-part taxon-name-part-type="species" reg="novae-zelandiae">novae-zelandiae</tp:taxon-name-part></tp:taxon-name></italic> differs from other <italic><tp:taxon-name><tp:taxon-name-part taxon-name-part-type="genus" reg="Chaenothecopsis">Chaenothecopsis</tp:taxon-name-part></tp:taxon-name></italic> species by forming mostly solitary ascomata on podocarpous plant exudates, and by having inner ascomatal structures firmly connected by amorphous material and finely ornamented spores, which can be slightly constricted at the septum.</p></tp:treatment-sec><tp:treatment-sec sec-type="etymology" id="SECID0EY2AE"><title>Etymology.</title><p>The specific epithet refers to New Zealand where the species was first discovered.</p></tp:treatment-sec><tp:treatment-sec sec-type="description" id="SECID0E42AE"><title>Description.</title><p><bold><italic>Apothecia</italic></bold> growing on the exudate of <italic><tp:taxon-name><tp:taxon-name-part taxon-name-part-type="genus" reg="Prumnopitys">Prumnopitys</tp:taxon-name-part><tp:taxon-name-part taxon-name-part-type="species" reg="taxifolia">taxifolia</tp:taxon-name-part></tp:taxon-name></italic>, 0.6–1.6 mm tall, growing individually or grouped in small clusters, often branched or proliferating from the capitulum. <bold><italic>Stipe</italic></bold> glossy black, straight, 80–180 µm wide, sometimes slightly flexuous or curved, frequently branched at the base or, more rarely, in the upper parts. <bold><italic>Stipe hyphae</italic></bold> mostly covered with a layer of hard pigment partly dissolving in <abbrev xmlns:xlink="http://www.w3.org/1999/xlink" xlink:title="potassium hydroxide" id="ABBRID0EZ3AE" xlink:type="simple">KOH</abbrev>, 6–8 µm wide, with walls two layered, the outer wall brown, 2–4 µm wide and cell walls fused, the inner wall pale to hyaline, <italic>c.</italic> 0.5–1.5 µm wide, with the hyphae intertwined (textura intricata prismatica), swelling in <abbrev xmlns:xlink="http://www.w3.org/1999/xlink" xlink:title="potassium hydroxide" id="ABBRID0E63AE" xlink:type="simple">KOH</abbrev> and the yellowish brown pigment leaking into the medium; hyphae in inner part of the stipe hyaline, slightly intertwined, 3–4.6 µm, swelling in <abbrev xmlns:xlink="http://www.w3.org/1999/xlink" xlink:title="potassium hydroxide" id="ABBRID0ED4AE" xlink:type="simple">KOH</abbrev>. <bold><italic>Capitulum</italic></bold> black, in young apothecia hemispherical to sometimes almost spherical, sometimes lobed or multi-headed, 200–400 µm wide. <bold><italic>Excipulum</italic></bold> hyphae brownish to slightly green, 5–7 µm wide, periclinally arranged or slightly intertwined (textura prismatica), swelling in <abbrev xmlns:xlink="http://www.w3.org/1999/xlink" xlink:title="potassium hydroxide" id="ABBRID0ES4AE" xlink:type="simple">KOH</abbrev>, with some brown pigment leaking into the medium; wall 2–2.5 µm. <bold><italic>Epithecium</italic></bold> light green to emerald green, appearing as a crustose layer, usually with crystals, composed of hyphae extending from the excipulum; hyphae attached to the hymenium by the amorphous material; containing various amounts of orange to ruby-red pigment in most ascomata, usually occurring as crystals on the outer walls of hyphae, and sometimes also inside their lumina. <bold><italic>Hypothecium</italic></bold> light green to hyaline, with the hyphae swelling in <abbrev xmlns:xlink="http://www.w3.org/1999/xlink" xlink:title="potassium hydroxide" id="ABBRID0EG5AE" xlink:type="simple">KOH</abbrev>. <bold><italic>Hymenium</italic></bold> light brown to greenish to almost hyaline, swelling in <abbrev xmlns:xlink="http://www.w3.org/1999/xlink" xlink:title="potassium hydroxide" id="ABBRID0EN5AE" xlink:type="simple">KOH</abbrev>, full of amorphous material strongly congealing the asci and paraphyses together. <bold><italic>Paraphyses</italic></bold> hyaline, filiform, 1.5–2 µm wide (n = 10), branched, as long or slightly longer than the asci, variously covered with amorphous material, septate at 10–15 µm intervals. <bold><italic>Asci</italic></bold> cylindrical, 55–60 × 6.1 µm (n = 5), with the apex variously thickened, often penetrated by a short canal; mature asci usually without a thickening, variously covered with light green to hyaline, amorphous material, formed with croziers. <bold><italic>Ascospores</italic></bold> uniseriate, sometimes partly biseriate, obliquely to periclinally oriented in asci, 1-septate, light brown, cylindrical to slightly ellipsoid, sometimes phaseoliform, smooth, or with a very fine ornamentation, (7.7–) 8–13 (–15.4) × (2.8–) 3–3.9 (–4.5) µm (n = 70) [mean 10.3 × 3.4 µm, Q = (2.1–) 2.4–3.8 (–5.0), mean Q = 3.1]; septa as thick as the spore wall, sometimes constricted.</p></tp:treatment-sec><tp:treatment-sec sec-type="ecology" id="SECID0E15AE"><title>Ecology and distribution.</title><p><italic><tp:taxon-name><tp:taxon-name-part taxon-name-part-type="genus" reg="Chaenothecopsis">Chaenothecopsis</tp:taxon-name-part><tp:taxon-name-part taxon-name-part-type="species" reg="novae-zelandiae">novae-zelandiae</tp:taxon-name-part></tp:taxon-name></italic> has been found only at two locations in temperate broad-leaved rainforests of New Zealand on semi-hardened exudate and exudate-soaked bark on the main trunk of <italic><tp:taxon-name><tp:taxon-name-part taxon-name-part-type="genus" reg="Prumnopitys">Prumnopitys</tp:taxon-name-part><tp:taxon-name-part taxon-name-part-type="species" reg="taxifolia">taxifolia</tp:taxon-name-part></tp:taxon-name></italic>, sometimes growing mixed with <italic><tp:taxon-name><tp:taxon-name-part taxon-name-part-type="genus" reg="Chaenothecopsis">Chaenothecopsis</tp:taxon-name-part><tp:taxon-name-part taxon-name-part-type="species" reg="matai">matai</tp:taxon-name-part></tp:taxon-name></italic>.</p></tp:treatment-sec><tp:treatment-sec sec-type="material" id="SECID0EMAAG"><title>Specimens examined.</title><p>Specimens PDD110744 (Figs <xref ref-type="fig" rid="F2">2</xref>, <xref ref-type="fig" rid="F3">3A, B, F–H</xref>) and <abbrev xmlns:xlink="http://www.w3.org/1999/xlink" xlink:title="New Zealand Fungarium" id="ABBRID0E1AAG" xlink:type="simple">PDD</abbrev> 110742 (Figs <xref ref-type="fig" rid="F1">1A, B</xref>, <xref ref-type="fig" rid="F3">3C, D, E</xref>) on exudate of <italic><tp:taxon-name><tp:taxon-name-part taxon-name-part-type="genus" reg="Prumnopitys">Prumnopitys</tp:taxon-name-part><tp:taxon-name-part taxon-name-part-type="species" reg="taxifolia">taxifolia</tp:taxon-name-part></tp:taxon-name></italic>. The specimens are deposited in the New Zealand Fungarium (<abbrev xmlns:xlink="http://www.w3.org/1999/xlink" xlink:title="New Zealand Fungarium" id="ABBRID0ERBAG" xlink:type="simple">PDD</abbrev>), Landcare Research in Auckland, with a duplicate specimen (<abbrev xmlns:xlink="http://www.w3.org/1999/xlink" xlink:title="New Zealand Fungarium" id="ABBRID0EVBAG" xlink:type="simple">PDD</abbrev> 110742/JR13033) in Helsinki (H). The collection data and GenBank accession numbers are given in Suppl. material <xref ref-type="supplementary-material" rid="S1">1</xref>.</p><fig id="F4" position="float" orientation="portrait"><object-id xmlns:xlink="http://www.w3.org/1999/xlink" content-type="doi" xlink:type="simple">10.3897/mycokeys.95.97601.figure4</object-id><object-id xmlns:xlink="http://www.w3.org/1999/xlink" content-type="arpha" xlink:type="simple">411615EF-F32F-56BE-AD9E-4779675F0410</object-id><label>Figure 4.</label><caption><p>Anatomical details of <italic><tp:taxon-name><tp:taxon-name-part taxon-name-part-type="genus" reg="Chaenothecopsis">Chaenothecopsis</tp:taxon-name-part><tp:taxon-name-part taxon-name-part-type="species" reg="novae-zelandiae">novae-zelandiae</tp:taxon-name-part></tp:taxon-name></italic> sp. nov. <bold>A</bold> ascospores <bold>B</bold> ascus tips <bold>C</bold> excipulum <bold>D</bold> stipe hyphae <bold>E</bold> epithecium with amorphous material and pores <bold>F</bold> hyphae of excipulum with amorphous material <bold>G</bold> asci with croziers <bold>H</bold> paraphyses. Scale bars: 10 µm.</p></caption><graphic xmlns:xlink="http://www.w3.org/1999/xlink" xlink:href="mycokeys-95-101-g004.jpg" position="float" orientation="portrait" xlink:type="simple" id="oo_810911.jpg"><uri content-type="original_file" xlink:type="simple">https://binary.pensoft.net/fig/810911</uri></graphic></fig></tp:treatment-sec><tp:treatment-sec><!--Section generated to contain objects referenced in tp:taxon-treatment.--><fig id="F2" position="float" orientation="portrait"><object-id xmlns:xlink="http://www.w3.org/1999/xlink" content-type="doi" xlink:type="simple">10.3897/mycokeys.95.97601.figure2</object-id><object-id xmlns:xlink="http://www.w3.org/1999/xlink" content-type="arpha" xlink:type="simple">D1E163C1-02F5-5E78-9452-05B9B1EB7CA3</object-id><label>Figure 2.</label><caption><p>Light micrographs of <italic><tp:taxon-name><tp:taxon-name-part taxon-name-part-type="genus" reg="Chaenothecopsis">Chaenothecopsis</tp:taxon-name-part><tp:taxon-name-part taxon-name-part-type="species" reg="novae-zelandiae">novae-zelandiae</tp:taxon-name-part></tp:taxon-name></italic> sp. nov. (<abbrev xmlns:xlink="http://www.w3.org/1999/xlink" xlink:title="New Zealand Fungarium" id="ABBRID0EWLAE" xlink:type="simple">PDD</abbrev> 110744). <bold>A</bold> apothecia on hardened exudate of <italic><tp:taxon-name><tp:taxon-name-part taxon-name-part-type="genus" reg="Prumnopitys">Prumnopitys</tp:taxon-name-part><tp:taxon-name-part taxon-name-part-type="species" reg="taxifolia">taxifolia</tp:taxon-name-part></tp:taxon-name></italic><bold>B</bold> apothecia with proliferating capitula <bold>C</bold> ascospores. Scale bars: 200 µm (<bold>A</bold>); 100 µm (<bold>B</bold>); 5 µm (<bold>C</bold>).</p></caption><graphic xmlns:xlink="http://www.w3.org/1999/xlink" xlink:href="mycokeys-95-101-g002.jpg" position="float" orientation="portrait" xlink:type="simple" id="oo_810909.jpg"><uri content-type="original_file" xlink:type="simple">https://binary.pensoft.net/fig/810909</uri></graphic></fig><fig id="F3" position="float" orientation="portrait"><object-id xmlns:xlink="http://www.w3.org/1999/xlink" content-type="doi" xlink:type="simple">10.3897/mycokeys.95.97601.figure3</object-id><object-id xmlns:xlink="http://www.w3.org/1999/xlink" content-type="arpha" xlink:type="simple">AC6B3425-2343-5375-B03D-306B4B1A8832</object-id><label>Figure 3.</label><caption><p>Scanning electron micrographs of <italic><tp:taxon-name><tp:taxon-name-part taxon-name-part-type="genus" reg="Chaenothecopsis">Chaenothecopsis</tp:taxon-name-part><tp:taxon-name-part taxon-name-part-type="species" reg="novae-zelandiae">novae-zelandiae</tp:taxon-name-part></tp:taxon-name></italic> sp. nov. (<abbrev xmlns:xlink="http://www.w3.org/1999/xlink" xlink:title="New Zealand Fungarium" id="ABBRID0ESOAE" xlink:type="simple">PDD</abbrev> 110744/CBNZ073B) <bold>A</bold> proliferating apothecium <bold>B</bold> mature capitulum with ascospores and amorphous material <bold>C</bold> semi-mature capitulum <bold>D</bold> (detail of <bold>C</bold>): epithecium of semi-mature capitulum <bold>E</bold> orientation of hyphae at the base of deteriorating ascoma <bold>F</bold> stipe surface <bold>G</bold> ascospore <bold>H</bold> ascospores. Scale bars: 100 µm (<bold>A</bold>); 30 µm (<bold>B, C, E, F</bold>); 10 µm (<bold>D</bold>); 2 µm (<bold>H</bold>); 1 µm (<bold>G</bold>).</p></caption><graphic xmlns:xlink="http://www.w3.org/1999/xlink" xlink:href="mycokeys-95-101-g003.jpg" position="float" orientation="portrait" xlink:type="simple" id="oo_810910.jpg"><uri content-type="original_file" xlink:type="simple">https://binary.pensoft.net/fig/810910</uri></graphic></fig><fig id="F1" position="float" orientation="portrait"><object-id xmlns:xlink="http://www.w3.org/1999/xlink" content-type="doi" xlink:type="simple">10.3897/mycokeys.95.97601.figure1</object-id><object-id xmlns:xlink="http://www.w3.org/1999/xlink" content-type="arpha" xlink:type="simple">9478E8B5-6B1A-5E9A-9363-6F5633AB2F1D</object-id><label>Figure 1.</label><caption><p>Typical habitats of <italic><tp:taxon-name><tp:taxon-name-part taxon-name-part-type="genus" reg="Chaenothecopsis">Chaenothecopsis</tp:taxon-name-part></tp:taxon-name></italic> species from <tp:taxon-name><tp:taxon-name-part taxon-name-part-type="family">Podocarpaceae</tp:taxon-name-part></tp:taxon-name> in northern New Zealand <bold>A</bold> collecting specimens of <italic><tp:taxon-name><tp:taxon-name-part taxon-name-part-type="genus" reg="Chaenothecopsis">Chaenothecopsis</tp:taxon-name-part><tp:taxon-name-part taxon-name-part-type="species" reg="novae-zelandiae">novae-zelandiae</tp:taxon-name-part></tp:taxon-name></italic> (<abbrev xmlns:xlink="http://www.w3.org/1999/xlink" xlink:title="New Zealand Fungarium" id="ABBRID0EAHAE" xlink:type="simple">PDD</abbrev> 110742) from a trunk of <italic><tp:taxon-name><tp:taxon-name-part taxon-name-part-type="genus" reg="Prumnopitys">Prumnopitys</tp:taxon-name-part><tp:taxon-name-part taxon-name-part-type="species" reg="taxifolia">taxifolia</tp:taxon-name-part></tp:taxon-name></italic> along Te Whaiti Road <bold>B</bold> (detail of <bold>A</bold>): <italic><tp:taxon-name><tp:taxon-name-part taxon-name-part-type="genus" reg="Prumnopitys">Prumnopitys</tp:taxon-name-part><tp:taxon-name-part taxon-name-part-type="species" reg="taxifolia">taxifolia</tp:taxon-name-part></tp:taxon-name></italic> with old, partly charred lesions <bold>C</bold><italic><tp:taxon-name><tp:taxon-name-part taxon-name-part-type="genus" reg="Prumnopitys">Prumnopitys</tp:taxon-name-part><tp:taxon-name-part taxon-name-part-type="species" reg="taxifolia">taxifolia</tp:taxon-name-part></tp:taxon-name></italic> hosting <italic><tp:taxon-name><tp:taxon-name-part taxon-name-part-type="genus" reg="Chaenothecopsis">Chaenothecopsis</tp:taxon-name-part><tp:taxon-name-part taxon-name-part-type="species" reg="matai">matai</tp:taxon-name-part></tp:taxon-name></italic> (<abbrev xmlns:xlink="http://www.w3.org/1999/xlink" xlink:title="New Zealand Fungarium" id="ABBRID0EWIAE" xlink:type="simple">PDD</abbrev> 110746) along Ruatahuna Road <bold>D</bold> colonized exudate of <italic><tp:taxon-name><tp:taxon-name-part taxon-name-part-type="genus" reg="Prumnopitys">Prumnopitys</tp:taxon-name-part><tp:taxon-name-part taxon-name-part-type="species" reg="taxifolia">taxifolia</tp:taxon-name-part></tp:taxon-name></italic><bold>E</bold> (detail of <bold>D</bold>): exudate colonized by <italic><tp:taxon-name><tp:taxon-name-part taxon-name-part-type="genus" reg="Chaenothecopsis">Chaenothecopsis</tp:taxon-name-part><tp:taxon-name-part taxon-name-part-type="species" reg="matai">matai</tp:taxon-name-part></tp:taxon-name></italic> (<abbrev xmlns:xlink="http://www.w3.org/1999/xlink" xlink:title="New Zealand Fungarium" id="ABBRID0EWJAE" xlink:type="simple">PDD</abbrev> 110746). Scale bars: 4 cm (<bold>D</bold>); 2 cm (<bold>E</bold>).</p></caption><graphic xmlns:xlink="http://www.w3.org/1999/xlink" xlink:href="mycokeys-95-101-g001.jpg" position="float" orientation="portrait" xlink:type="simple" id="oo_810908.jpg"><uri content-type="original_file" xlink:type="simple">https://binary.pensoft.net/fig/810908</uri></graphic></fig><supplementary-material xmlns:xlink="http://www.w3.org/1999/xlink" id="S1" position="float" orientation="portrait" xlink:type="simple"><object-id content-type="doi" xlink:type="simple">10.3897/mycokeys.95.97601.suppl1</object-id><object-id content-type="zenodo_dep_id" xlink:type="simple">7652440</object-id><object-id content-type="arpha" xlink:type="simple">0F6FAB9E-37C6-5326-81CC-26AE614D2B71</object-id><label>Supplementary material 1</label><caption><p>Sampled specimens’ information for the three new <italic><tp:taxon-name><tp:taxon-name-part taxon-name-part-type="genus" reg="Chaenothecopsis">Chaenothecopsis</tp:taxon-name-part></tp:taxon-name></italic> species from <tp:taxon-name><tp:taxon-name-part taxon-name-part-type="family">Podocarpaceae</tp:taxon-name-part></tp:taxon-name> of New Zealand</p></caption><statement content-type="dataType"><label>Data type</label><p>table (word document)</p></statement><statement content-type="notes"><label>Explanation note</label><p>Species name, collection/voucher number, collection date/sites, fungal hosts and locations.</p></statement><media xlink:href="mycokeys-95-101-s001.docx" mimetype="application" mime-subtype="vnd.openxmlformats-officedocument.wordprocessingml.document" position="float" orientation="portrait" xlink:type="simple" id="oo_810920.docx"><uri content-type="original_file" xlink:type="simple">https://binary.pensoft.net/file/810920</uri></media><permissions><license xlink:type="simple"><license-p>This dataset is made available under the Open Database License (http://opendatacommons.org/licenses/odbl/1.0/). The Open Database License (ODbL) is a license agreement intended to allow users to freely share, modify, and use this Dataset while maintaining this same freedom for others, provided that the original source and author(s) are credited.</license-p></license></permissions><attrib specific-use="authors">Christina Beimforde, Alexander R. Schmidt, Hanna Tuovila, Uwe Kaulfuss, Juliane Germer, William G. Lee, Jouko Rikkinen</attrib></supplementary-material></tp:treatment-sec></tp:taxon-treatment>
