# Supplementary material for: ﻿Chaenothecopsis (Mycocaliciales, Ascomycota) from exudates of endemic New Zealand Podocarpaceae
Source: MycoKeys. 2023 Feb 16;95:101–29. doi: 10.3897/mycokeys.95.97601 (PMC10210246; doi:10.3897/mycokeys.95.97601)
Supplement: XML Treatment for Chaenothecopsis matai [file mycokeys.95.97601-treatment2.xml]

<!DOCTYPE tp:taxon-treatment
  PUBLIC "-//TaxonX//DTD Taxonomic Treatment Publishing DTD v0 20100105//EN" "tax-treatment-NSO.dtd">
<tp:taxon-treatment xmlns:tp="http://www.plazi.org/taxpub"><tp:treatment-meta><kwd-group><label>Taxon classification</label><kwd>
                <named-content content-type="kingdom">Fungi</named-content>
              </kwd><kwd>
                <named-content content-type="order">Mycocaliciales</named-content>
              </kwd><kwd>
                <named-content content-type="family">Mycocaliciaceae</named-content>
              </kwd></kwd-group><mixed-citation publication-type="journal"><person-group><name><surname>Beimforde</surname><given-names>Christina</given-names></name><name><surname>Schmidt</surname><given-names>Alexander R.</given-names></name><name><surname>Tuovila</surname><given-names>Hanna</given-names></name><name><surname>Kaulfuss</surname><given-names>Uwe</given-names></name><name><surname>Germer</surname><given-names>Juliane</given-names></name><name><surname>Lee</surname><given-names>William G.</given-names></name><name><surname>Rikkinen</surname><given-names>Jouko</given-names></name></person-group><article-title>﻿<italic><tp:taxon-name><tp:taxon-name-part taxon-name-part-type="genus" reg="Chaenothecopsis">Chaenothecopsis</tp:taxon-name-part></tp:taxon-name></italic> (<tp:taxon-name><tp:taxon-name-part taxon-name-part-type="order">Mycocaliciales</tp:taxon-name-part></tp:taxon-name>, <tp:taxon-name><tp:taxon-name-part taxon-name-part-type="phylum">Ascomycota</tp:taxon-name-part></tp:taxon-name>) from exudates of endemic New Zealand <tp:taxon-name><tp:taxon-name-part taxon-name-part-type="family">Podocarpaceae</tp:taxon-name-part></tp:taxon-name></article-title><source>MycoKeys</source><day>16</day><month>02</month><year>2023</year><volume>95</volume><fpage>101</fpage><lpage>129</lpage><pub-id pub-id-type="doi">10.3897/mycokeys.95.97601</pub-id></mixed-citation></tp:treatment-meta><tp:nomenclature><label>﻿</label><tp:taxon-name>
              <object-id xmlns:xlink="http://www.w3.org/1999/xlink" content-type="arpha" xlink:type="simple">90F17D37-7293-5097-BF4F-0D9275607EF9</object-id>
              <tp:taxon-name-part taxon-name-part-type="genus" reg="Chaenothecopsis">Chaenothecopsis</tp:taxon-name-part>
              <tp:taxon-name-part taxon-name-part-type="species" reg="matai">matai</tp:taxon-name-part>
              <object-id xmlns:xlink="http://www.w3.org/1999/xlink" content-type="mycobank" xlink:type="simple">MB846459</object-id>
            </tp:taxon-name><tp:taxon-authority>Rikkinen, Beimforde, Tuovila &amp; A.R. Schmidt</tp:taxon-authority><tp:taxon-status xmlns:xlink="http://www.w3.org/1999/xlink" xlink:type="simple">sp. nov.</tp:taxon-status><xref ref-type="fig" rid="F5">Figs 5</xref><xref ref-type="fig" rid="F6">, 6</xref><xref ref-type="fig" rid="F7">, 7</xref></tp:nomenclature><tp:treatment-sec sec-type="material" id="SECID0EFFAG"><title>Type.</title><p>New Zealand, South Island, Croydon Bush, Dolamore Park, Southland, ca. <named-content xmlns:xlink="http://www.w3.org/1999/xlink" content-type="dwc:verbatimCoordinates" xlink:type="simple"><named-content content-type="geo-json" specific-use="{&#34;type&#34;:&#34;Point&#34;,&#34;coordinates&#34;:[168.831892,-46.061095]}" id="NCID0EOFAG" xlink:type="simple">46°3.6657'S, 168°49.9135'E</named-content></named-content>, on exudate of <italic><tp:taxon-name><tp:taxon-name-part taxon-name-part-type="genus" reg="Prumnopitys">Prumnopitys</tp:taxon-name-part><tp:taxon-name-part taxon-name-part-type="species" reg="taxifolia">taxifolia</tp:taxon-name-part></tp:taxon-name></italic>. 17 February 2017, Beimforde PDD110749, holotype; New Zealand Fungarium (<abbrev xmlns:xlink="http://www.w3.org/1999/xlink" xlink:title="New Zealand Fungarium" id="ABBRID0E5FAG" xlink:type="simple">PDD</abbrev>), Landcare Research in Auckland, GenBank accession <ext-link xmlns:xlink="http://www.w3.org/1999/xlink" ext-link-type="gen" xlink:href="OQ308932" xlink:type="simple">OQ308932</ext-link>/<ext-link xmlns:xlink="http://www.w3.org/1999/xlink" ext-link-type="gen" xlink:href="OQ308875" xlink:type="simple">OQ308875</ext-link>.</p></tp:treatment-sec><tp:treatment-sec sec-type="diagnosis" id="SECID0EMGAG"><title>Diagnosis.</title><p><italic><tp:taxon-name><tp:taxon-name-part taxon-name-part-type="genus" reg="Chaenothecopsis">Chaenothecopsis</tp:taxon-name-part><tp:taxon-name-part taxon-name-part-type="species" reg="matai">matai</tp:taxon-name-part></tp:taxon-name></italic> differs from other <italic><tp:taxon-name><tp:taxon-name-part taxon-name-part-type="genus" reg="Chaenothecopsis">Chaenothecopsis</tp:taxon-name-part></tp:taxon-name></italic> species by forming extensive mat-like pseudostromata on podocarpous plant exudates with long, often multi-branched, partially translucent stipes, predominantly slender capitula and smooth septate spores that are often constricted at the septum.</p></tp:treatment-sec><tp:treatment-sec sec-type="etymology" id="SECID0EEHAG"><title>Etymology.</title><p>The specific epithet refers to the Maori name of <italic><tp:taxon-name><tp:taxon-name-part taxon-name-part-type="genus" reg="Prumnopitys">Prumnopitys</tp:taxon-name-part><tp:taxon-name-part taxon-name-part-type="species" reg="taxifolia">taxifolia</tp:taxon-name-part></tp:taxon-name></italic>, the exudate-producing tree on which the species was first discovered.</p></tp:treatment-sec><tp:treatment-sec sec-type="description" id="SECID0EVHAG"><title>Description.</title><p><bold><italic>Apothecia</italic></bold> growing on the exudate of <italic><tp:taxon-name><tp:taxon-name-part taxon-name-part-type="genus" reg="Prumnopitys">Prumnopitys</tp:taxon-name-part><tp:taxon-name-part taxon-name-part-type="species" reg="taxifolia">taxifolia</tp:taxon-name-part></tp:taxon-name></italic>, arising from a dense mycelium mat which hardens in dry conditions and swells under humid conditions, forming a loose intertwined network with apices either remaining sterile or developing capitula, sometimes growing individually. <bold><italic>Stipe</italic></bold> glossy, crustose near stipe apices and pruinose parts, black to brownish, often with a hyaline base and/or apex, 90–240 μm wide, usually 2–7 mm long, or sometimes more than 1 cm long, flexuous or curved, multiple-branched, mostly uniformly thickened, tapering towards the apices, often with an orange to red pruina below the capitula. <bold><italic>Stipe hyphae</italic></bold> 2–8 µm wide, with walls two-layered, the outer wall brown and the cell walls fused, the inner walls hyaline, <italic>c.</italic> 0.5–1 µm wide, with the hyphae intertwined (textura prismatica-intricata), swelling in <abbrev xmlns:xlink="http://www.w3.org/1999/xlink" xlink:title="potassium hydroxide" id="ABBRID0ETIAG" xlink:type="simple">KOH</abbrev>; hyphae in the inner part of stipe hyaline to greenish, 2–6 µm wide, swelling in <abbrev xmlns:xlink="http://www.w3.org/1999/xlink" xlink:title="potassium hydroxide" id="ABBRID0EXIAG" xlink:type="simple">KOH</abbrev>. <bold><italic>Capitulum</italic></bold> black, 110–220 µm wide, 100–200 high, lentiform to cupulate, sometimes narrower than or as wide as the stipe. <bold><italic>Excipulum</italic></bold> hyphae brown to emerald green, 4–7 µm wide, intertwined (textura prismatica-intricata), with outer cell walls fused, swelling in <abbrev xmlns:xlink="http://www.w3.org/1999/xlink" xlink:title="potassium hydroxide" id="ABBRID0EGJAG" xlink:type="simple">KOH</abbrev> and some brown pigment leaking into the medium. <bold><italic>Epithecium</italic></bold> brownish to emerald green to hyaline, appearing as crusty layer, usually with crystals, composed of the hyphae of the excipulum and paraphyses forming a variously thickened layer. Containing various amounts of orange to ruby-red pigments in most ascomata, usually occurring as crystals on the outer walls of hyphae, and sometimes also inside their lumina. <bold><italic>Hypothecium</italic></bold> light brown to greenish hyaline, with the hyphae swelling in <abbrev xmlns:xlink="http://www.w3.org/1999/xlink" xlink:title="potassium hydroxide" id="ABBRID0E1JAG" xlink:type="simple">KOH</abbrev>. <bold><italic>Hymenium</italic></bold> brownish to emerald to hyaline, with the hyphae swelling in <abbrev xmlns:xlink="http://www.w3.org/1999/xlink" xlink:title="potassium hydroxide" id="ABBRID0EBKAG" xlink:type="simple">KOH</abbrev>, orange to red pigments present, full of amorphous material strongly congealing asci and paraphyes together. <bold><italic>Paraphyses</italic></bold> hyaline, filiform, 1.5–2 µm wide (n = 10), branched, usually slightly longer than the asci, variously covered with amorphous material, septate at 9–19 µm intervals. <bold><italic>Asci</italic></bold> cylindrical, 47–77 µm high, 5–7 µm wide (n = 8), with the apex variously thickened, often penetrated by a poorly developed canal; mature asci usually without a thickening, formed with croziers, tightly embedded in the hymenium, with light brown-green to hyaline amorphous material making individual asci difficult to observe. <bold><italic>Ascospores</italic></bold>, smooth, uniseriate, periclinally (to slightly obliquely) oriented in asci, 1-septate, brown, cylindrical to slightly ellipsoid, (7.3–) 8–12.5 (–14) × (2.8–) 3–4.5 (–4.7) µm (n = 60), [mean 10.3 × 3.4 µm, Q = (2–) 3–4.3 (–4.5), mean Q = 3.2]; septa as thick as spore wall, sometimes constricted.</p></tp:treatment-sec><tp:treatment-sec sec-type="ecology" id="SECID0EOKAG"><title>Ecology and distribution.</title><p><italic><tp:taxon-name><tp:taxon-name-part taxon-name-part-type="genus" reg="Chaenothecopsis">Chaenothecopsis</tp:taxon-name-part><tp:taxon-name-part taxon-name-part-type="species" reg="matai">matai</tp:taxon-name-part></tp:taxon-name></italic> has been found at several locations in temperate broad-leaved rain forests of New Zealand on semi-hardened exudate and exudate-soaked wood and bark on the main trunk of <italic><tp:taxon-name><tp:taxon-name-part taxon-name-part-type="genus" reg="Prumnopitys">Prumnopitys</tp:taxon-name-part><tp:taxon-name-part taxon-name-part-type="species" reg="taxifolia">taxifolia</tp:taxon-name-part></tp:taxon-name></italic>, sometimes growing mixed with <italic><tp:taxon-name><tp:taxon-name-part taxon-name-part-type="genus" reg="Chaenothecopsis">Chaenothecopsis</tp:taxon-name-part><tp:taxon-name-part taxon-name-part-type="species" reg="novae-zelandiae">novae-zelandiae</tp:taxon-name-part></tp:taxon-name></italic>. Some specimens of a morphologically-similar <italic><tp:taxon-name><tp:taxon-name-part taxon-name-part-type="genus" reg="Chaentohecopsis">Chaentohecopsis</tp:taxon-name-part></tp:taxon-name></italic> species have also been collected from exudate of <italic><tp:taxon-name><tp:taxon-name-part taxon-name-part-type="genus" reg="Phyllocladus">Phyllocladus</tp:taxon-name-part><tp:taxon-name-part taxon-name-part-type="species" reg="trichomanoides">trichomanoides</tp:taxon-name-part></tp:taxon-name></italic> (<tp:taxon-name><tp:taxon-name-part taxon-name-part-type="family">Podocarpaceae</tp:taxon-name-part></tp:taxon-name>), but their detailed analysis awaits more material.</p></tp:treatment-sec><tp:treatment-sec sec-type="material" id="SECID0EWMAG"><title>Specimens examined.</title><p>PDD110746 (Fig. <xref ref-type="fig" rid="F1">1D–E</xref>), PDD110747, PDD110748, PDD110749 (Figs <xref ref-type="fig" rid="F5">5</xref>, <xref ref-type="fig" rid="F6">6</xref>) on exudate of <italic><tp:taxon-name><tp:taxon-name-part taxon-name-part-type="genus" reg="Prumnopitys">Prumnopitys</tp:taxon-name-part><tp:taxon-name-part taxon-name-part-type="species" reg="taxifolia">taxifolia</tp:taxon-name-part></tp:taxon-name></italic>. The specimens are deposited in the New Zealand Fungarium (<abbrev xmlns:xlink="http://www.w3.org/1999/xlink" xlink:title="New Zealand Fungarium" id="ABBRID0ETNAG" xlink:type="simple">PDD</abbrev>), Landcare Research, Auckland, with a duplicate of specimen JR13032 in Helsinki (H). The collection data and GenBank accession numbers are given in Suppl. material <xref ref-type="supplementary-material" rid="S1">1</xref>.</p><fig id="F5" position="float" orientation="portrait"><object-id xmlns:xlink="http://www.w3.org/1999/xlink" content-type="doi" xlink:type="simple">10.3897/mycokeys.95.97601.figure5</object-id><object-id xmlns:xlink="http://www.w3.org/1999/xlink" content-type="arpha" xlink:type="simple">B275F7BB-AF2E-5CD3-987B-E488F3D21934</object-id><label>Figure 5.</label><caption><p>Light micrographs of <italic><tp:taxon-name><tp:taxon-name-part taxon-name-part-type="genus" reg="Chaenothecopsis">Chaenothecopsis</tp:taxon-name-part><tp:taxon-name-part taxon-name-part-type="species" reg="matai">matai</tp:taxon-name-part></tp:taxon-name></italic> sp. nov. (<abbrev xmlns:xlink="http://www.w3.org/1999/xlink" xlink:title="New Zealand Fungarium" id="ABBRID0EOOAG" xlink:type="simple">PDD</abbrev> 110749) <bold>A</bold> branched and intertwined stipes, some developing capitula <bold>B</bold> ascomata with red pruina <bold>C</bold> young capitulum with ascospores <bold>D</bold> semi-mature capitulum <bold>E</bold> ascospores. Scale bars: 500 µm (<bold>A</bold>); 100 µm (<bold>B, C</bold>); 10 µm (<bold>D</bold>); 2 µm (<bold>E</bold>).</p></caption><graphic xmlns:xlink="http://www.w3.org/1999/xlink" xlink:href="mycokeys-95-101-g005.jpg" position="float" orientation="portrait" xlink:type="simple" id="oo_810912.jpg"><uri content-type="original_file" xlink:type="simple">https://binary.pensoft.net/fig/810912</uri></graphic></fig><fig id="F6" position="float" orientation="portrait"><object-id xmlns:xlink="http://www.w3.org/1999/xlink" content-type="doi" xlink:type="simple">10.3897/mycokeys.95.97601.figure6</object-id><object-id xmlns:xlink="http://www.w3.org/1999/xlink" content-type="arpha" xlink:type="simple">1CF596A2-90EB-5366-8D32-224D32A3689D</object-id><label>Figure 6.</label><caption><p>Scanning electron micrographs of <italic><tp:taxon-name><tp:taxon-name-part taxon-name-part-type="genus" reg="Chaenothecopsis">Chaenothecopsis</tp:taxon-name-part><tp:taxon-name-part taxon-name-part-type="species" reg="matai">matai</tp:taxon-name-part></tp:taxon-name></italic> sp. nov. (<abbrev xmlns:xlink="http://www.w3.org/1999/xlink" xlink:title="New Zealand Fungarium" id="ABBRID0E3PAG" xlink:type="simple">PDD</abbrev> 110749) <bold>A</bold> semi-mature capitulum <bold>B</bold> upper part of apothecium <bold>C</bold> pseudostroma-like growth of apothecia <bold>D</bold> structure of pruina on stipe surface <bold>E</bold> proliferating growth of capitulum <bold>F</bold> ascospores <bold>G</bold> (detail of <bold>E</bold>): ascospores and crystals on capitulum surface <bold>H</bold> mature capitulum. Scale bars: 1 mm (<bold>C</bold>); 100 µm (<bold>B</bold>); 30 µm (<bold>A</bold>); 20 µm (<bold>E</bold>); 10 µm (<bold>D, H</bold>); 2 µm (<bold>F, G</bold>).</p></caption><graphic xmlns:xlink="http://www.w3.org/1999/xlink" xlink:href="mycokeys-95-101-g006.jpg" position="float" orientation="portrait" xlink:type="simple" id="oo_810913.jpg"><uri content-type="original_file" xlink:type="simple">https://binary.pensoft.net/fig/810913</uri></graphic></fig><fig id="F7" position="float" orientation="portrait"><object-id xmlns:xlink="http://www.w3.org/1999/xlink" content-type="doi" xlink:type="simple">10.3897/mycokeys.95.97601.figure7</object-id><object-id xmlns:xlink="http://www.w3.org/1999/xlink" content-type="arpha" xlink:type="simple">84456F74-0AA6-55F3-8A47-9E79BD04AAFA</object-id><label>Figure 7.</label><caption><p>Anatomical details of <italic><tp:taxon-name><tp:taxon-name-part taxon-name-part-type="genus" reg="Chaenothecopsis">Chaenothecopsis</tp:taxon-name-part><tp:taxon-name-part taxon-name-part-type="species" reg="matai">matai</tp:taxon-name-part></tp:taxon-name></italic> sp. nov. <bold>A</bold> ascospores <bold>B</bold> ascus tips <bold>C</bold> stipe hyphae <bold>D</bold> excipulum structure <bold>E</bold> epithecium structure <bold>F</bold> asci with corziers <bold>G</bold> paraphyses <bold>H</bold> inner stipe hyphae. Scale bars: 10 µm.</p></caption><graphic xmlns:xlink="http://www.w3.org/1999/xlink" xlink:href="mycokeys-95-101-g007.jpg" position="float" orientation="portrait" xlink:type="simple" id="oo_810914.jpg"><uri content-type="original_file" xlink:type="simple">https://binary.pensoft.net/fig/810914</uri></graphic></fig></tp:treatment-sec><tp:treatment-sec><!--Section generated to contain objects referenced in tp:taxon-treatment.--><fig id="F1" position="float" orientation="portrait"><object-id xmlns:xlink="http://www.w3.org/1999/xlink" content-type="doi" xlink:type="simple">10.3897/mycokeys.95.97601.figure1</object-id><object-id xmlns:xlink="http://www.w3.org/1999/xlink" content-type="arpha" xlink:type="simple">9478E8B5-6B1A-5E9A-9363-6F5633AB2F1D</object-id><label>Figure 1.</label><caption><p>Typical habitats of <italic><tp:taxon-name><tp:taxon-name-part taxon-name-part-type="genus" reg="Chaenothecopsis">Chaenothecopsis</tp:taxon-name-part></tp:taxon-name></italic> species from <tp:taxon-name><tp:taxon-name-part taxon-name-part-type="family">Podocarpaceae</tp:taxon-name-part></tp:taxon-name> in northern New Zealand <bold>A</bold> collecting specimens of <italic><tp:taxon-name><tp:taxon-name-part taxon-name-part-type="genus" reg="Chaenothecopsis">Chaenothecopsis</tp:taxon-name-part><tp:taxon-name-part taxon-name-part-type="species" reg="novae-zelandiae">novae-zelandiae</tp:taxon-name-part></tp:taxon-name></italic> (<abbrev xmlns:xlink="http://www.w3.org/1999/xlink" xlink:title="New Zealand Fungarium" id="ABBRID0EAHAE" xlink:type="simple">PDD</abbrev> 110742) from a trunk of <italic><tp:taxon-name><tp:taxon-name-part taxon-name-part-type="genus" reg="Prumnopitys">Prumnopitys</tp:taxon-name-part><tp:taxon-name-part taxon-name-part-type="species" reg="taxifolia">taxifolia</tp:taxon-name-part></tp:taxon-name></italic> along Te Whaiti Road <bold>B</bold> (detail of <bold>A</bold>): <italic><tp:taxon-name><tp:taxon-name-part taxon-name-part-type="genus" reg="Prumnopitys">Prumnopitys</tp:taxon-name-part><tp:taxon-name-part taxon-name-part-type="species" reg="taxifolia">taxifolia</tp:taxon-name-part></tp:taxon-name></italic> with old, partly charred lesions <bold>C</bold><italic><tp:taxon-name><tp:taxon-name-part taxon-name-part-type="genus" reg="Prumnopitys">Prumnopitys</tp:taxon-name-part><tp:taxon-name-part taxon-name-part-type="species" reg="taxifolia">taxifolia</tp:taxon-name-part></tp:taxon-name></italic> hosting <italic><tp:taxon-name><tp:taxon-name-part taxon-name-part-type="genus" reg="Chaenothecopsis">Chaenothecopsis</tp:taxon-name-part><tp:taxon-name-part taxon-name-part-type="species" reg="matai">matai</tp:taxon-name-part></tp:taxon-name></italic> (<abbrev xmlns:xlink="http://www.w3.org/1999/xlink" xlink:title="New Zealand Fungarium" id="ABBRID0EWIAE" xlink:type="simple">PDD</abbrev> 110746) along Ruatahuna Road <bold>D</bold> colonized exudate of <italic><tp:taxon-name><tp:taxon-name-part taxon-name-part-type="genus" reg="Prumnopitys">Prumnopitys</tp:taxon-name-part><tp:taxon-name-part taxon-name-part-type="species" reg="taxifolia">taxifolia</tp:taxon-name-part></tp:taxon-name></italic><bold>E</bold> (detail of <bold>D</bold>): exudate colonized by <italic><tp:taxon-name><tp:taxon-name-part taxon-name-part-type="genus" reg="Chaenothecopsis">Chaenothecopsis</tp:taxon-name-part><tp:taxon-name-part taxon-name-part-type="species" reg="matai">matai</tp:taxon-name-part></tp:taxon-name></italic> (<abbrev xmlns:xlink="http://www.w3.org/1999/xlink" xlink:title="New Zealand Fungarium" id="ABBRID0EWJAE" xlink:type="simple">PDD</abbrev> 110746). Scale bars: 4 cm (<bold>D</bold>); 2 cm (<bold>E</bold>).</p></caption><graphic xmlns:xlink="http://www.w3.org/1999/xlink" xlink:href="mycokeys-95-101-g001.jpg" position="float" orientation="portrait" xlink:type="simple" id="oo_810908.jpg"><uri content-type="original_file" xlink:type="simple">https://binary.pensoft.net/fig/810908</uri></graphic></fig><supplementary-material xmlns:xlink="http://www.w3.org/1999/xlink" id="S1" position="float" orientation="portrait" xlink:type="simple"><object-id content-type="doi" xlink:type="simple">10.3897/mycokeys.95.97601.suppl1</object-id><object-id content-type="zenodo_dep_id" xlink:type="simple">7652440</object-id><object-id content-type="arpha" xlink:type="simple">0F6FAB9E-37C6-5326-81CC-26AE614D2B71</object-id><label>Supplementary material 1</label><caption><p>Sampled specimens’ information for the three new <italic><tp:taxon-name><tp:taxon-name-part taxon-name-part-type="genus" reg="Chaenothecopsis">Chaenothecopsis</tp:taxon-name-part></tp:taxon-name></italic> species from <tp:taxon-name><tp:taxon-name-part taxon-name-part-type="family">Podocarpaceae</tp:taxon-name-part></tp:taxon-name> of New Zealand</p></caption><statement content-type="dataType"><label>Data type</label><p>table (word document)</p></statement><statement content-type="notes"><label>Explanation note</label><p>Species name, collection/voucher number, collection date/sites, fungal hosts and locations.</p></statement><media xlink:href="mycokeys-95-101-s001.docx" mimetype="application" mime-subtype="vnd.openxmlformats-officedocument.wordprocessingml.document" position="float" orientation="portrait" xlink:type="simple" id="oo_810920.docx"><uri content-type="original_file" xlink:type="simple">https://binary.pensoft.net/file/810920</uri></media><permissions><license xlink:type="simple"><license-p>This dataset is made available under the Open Database License (http://opendatacommons.org/licenses/odbl/1.0/). The Open Database License (ODbL) is a license agreement intended to allow users to freely share, modify, and use this Dataset while maintaining this same freedom for others, provided that the original source and author(s) are credited.</license-p></license></permissions><attrib specific-use="authors">Christina Beimforde, Alexander R. Schmidt, Hanna Tuovila, Uwe Kaulfuss, Juliane Germer, William G. Lee, Jouko Rikkinen</attrib></supplementary-material></tp:treatment-sec></tp:taxon-treatment>
