# Supplementary material for: ﻿Chaenothecopsis (Mycocaliciales, Ascomycota) from exudates of endemic New Zealand Podocarpaceae
Source: MycoKeys. 2023 Feb 16;95:101–29. doi: 10.3897/mycokeys.95.97601 (PMC10210246; doi:10.3897/mycokeys.95.97601)
Supplement: XML Treatment for Chaenothecopsis nodosa [file mycokeys.95.97601-treatment3.xml]

<!DOCTYPE tp:taxon-treatment
  PUBLIC "-//TaxonX//DTD Taxonomic Treatment Publishing DTD v0 20100105//EN" "tax-treatment-NSO.dtd">
<tp:taxon-treatment xmlns:tp="http://www.plazi.org/taxpub"><tp:treatment-meta><kwd-group><label>Taxon classification</label><kwd>
                <named-content content-type="kingdom">Fungi</named-content>
              </kwd><kwd>
                <named-content content-type="order">Mycocaliciales</named-content>
              </kwd><kwd>
                <named-content content-type="family">Mycocaliciaceae</named-content>
              </kwd></kwd-group><mixed-citation publication-type="journal"><person-group><name><surname>Beimforde</surname><given-names>Christina</given-names></name><name><surname>Schmidt</surname><given-names>Alexander R.</given-names></name><name><surname>Tuovila</surname><given-names>Hanna</given-names></name><name><surname>Kaulfuss</surname><given-names>Uwe</given-names></name><name><surname>Germer</surname><given-names>Juliane</given-names></name><name><surname>Lee</surname><given-names>William G.</given-names></name><name><surname>Rikkinen</surname><given-names>Jouko</given-names></name></person-group><article-title>﻿<italic><tp:taxon-name><tp:taxon-name-part taxon-name-part-type="genus" reg="Chaenothecopsis">Chaenothecopsis</tp:taxon-name-part></tp:taxon-name></italic> (<tp:taxon-name><tp:taxon-name-part taxon-name-part-type="order">Mycocaliciales</tp:taxon-name-part></tp:taxon-name>, <tp:taxon-name><tp:taxon-name-part taxon-name-part-type="phylum">Ascomycota</tp:taxon-name-part></tp:taxon-name>) from exudates of endemic New Zealand <tp:taxon-name><tp:taxon-name-part taxon-name-part-type="family">Podocarpaceae</tp:taxon-name-part></tp:taxon-name></article-title><source>MycoKeys</source><day>16</day><month>02</month><year>2023</year><volume>95</volume><fpage>101</fpage><lpage>129</lpage><pub-id pub-id-type="doi">10.3897/mycokeys.95.97601</pub-id></mixed-citation></tp:treatment-meta><tp:nomenclature><label>﻿</label><tp:taxon-name>
              <object-id xmlns:xlink="http://www.w3.org/1999/xlink" content-type="arpha" xlink:type="simple">8018A732-9725-5BC3-87EA-748B8F380C76</object-id>
              <tp:taxon-name-part taxon-name-part-type="genus" reg="Chaenothecopsis">Chaenothecopsis</tp:taxon-name-part>
              <tp:taxon-name-part taxon-name-part-type="species" reg="nodosa">nodosa</tp:taxon-name-part>
              <object-id xmlns:xlink="http://www.w3.org/1999/xlink" content-type="mycobank" xlink:type="simple">MB846460</object-id>
            </tp:taxon-name><tp:taxon-authority>Beimforde, Tuovila, Rikkinen &amp; A.R. Schmidt</tp:taxon-authority><tp:taxon-status xmlns:xlink="http://www.w3.org/1999/xlink" xlink:type="simple">sp. nov.</tp:taxon-status><xref ref-type="fig" rid="F8">Figs 8</xref><xref ref-type="fig" rid="F9">, 9</xref><xref ref-type="fig" rid="F10">, 10</xref></tp:nomenclature><tp:treatment-sec sec-type="material" id="SECID0EBUAG"><title>Type.</title><p>New Zealand, North Island, close to Kakaho Camp site, central North Island, ca. <named-content xmlns:xlink="http://www.w3.org/1999/xlink" content-type="dwc:verbatimCoordinates" xlink:type="simple"><named-content content-type="geo-json" specific-use="{&#34;type&#34;:&#34;Point&#34;,&#34;coordinates&#34;:[175.717542,-38.567040]}" id="NCID0EKUAG" xlink:type="simple">38°34.0224'S, 175°43.0525'E</named-content></named-content>, on exudate of <italic><tp:taxon-name><tp:taxon-name-part taxon-name-part-type="genus" reg="Prumnopitys">Prumnopitys</tp:taxon-name-part><tp:taxon-name-part taxon-name-part-type="species" reg="taxifolia">taxifolia</tp:taxon-name-part></tp:taxon-name></italic>, 5 April 2015, Beimforde <abbrev xmlns:xlink="http://www.w3.org/1999/xlink" xlink:title="New Zealand Fungarium" id="ABBRID0E1UAG" xlink:type="simple">PDD</abbrev> 110745, holotype; New Zealand Fungarium (<abbrev xmlns:xlink="http://www.w3.org/1999/xlink" xlink:title="New Zealand Fungarium" id="ABBRID0E5UAG" xlink:type="simple">PDD</abbrev>), Landcare Research in Auckland, GenBank accession <ext-link xmlns:xlink="http://www.w3.org/1999/xlink" ext-link-type="gen" xlink:href="OQ308934" xlink:type="simple">OQ308934</ext-link>/<ext-link xmlns:xlink="http://www.w3.org/1999/xlink" ext-link-type="gen" xlink:href="OQ308877" xlink:type="simple">OQ308877</ext-link>.</p></tp:treatment-sec><tp:treatment-sec sec-type="diagnosis" id="SECID0EMVAG"><title>Diagnosis.</title><p><italic><tp:taxon-name><tp:taxon-name-part taxon-name-part-type="genus" reg="Chaenothecopsis">Chaenothecopsis</tp:taxon-name-part><tp:taxon-name-part taxon-name-part-type="species" reg="nodosa">nodosa</tp:taxon-name-part></tp:taxon-name></italic> differs from other <italic><tp:taxon-name><tp:taxon-name-part taxon-name-part-type="genus" reg="Chaenothecopsis">Chaenothecopsis</tp:taxon-name-part></tp:taxon-name></italic> species by producing capitula in a catenulate stack, consecutively on top of each other, typically covered with a white pruina.</p></tp:treatment-sec><tp:treatment-sec sec-type="etymology" id="SECID0EEWAG"><title>Etymology.</title><p>The specific epithet refers to the appearance of catenulate groups of sphaeric capitula stacked on top of each other</p></tp:treatment-sec><tp:treatment-sec sec-type="description" id="SECID0EJWAG"><title>Description.</title><p><bold><italic>Apothecia</italic></bold> growing on the exudate of <italic><tp:taxon-name><tp:taxon-name-part taxon-name-part-type="genus" reg="Prumnopitys">Prumnopitys</tp:taxon-name-part><tp:taxon-name-part taxon-name-part-type="species" reg="taxifolia">taxifolia</tp:taxon-name-part></tp:taxon-name></italic>, 1.0–3.1 mm tall, growing individually and proliferating from the capitulum, often several from a single capitulum or from the stipe, eventually forming catenulate stacks of several capitula on top of each other. <bold><italic>Stipe</italic></bold> dark brown to black, straight to slightly curved, 100–190 μm wide, becoming crustose with age, often with a white pruina at upper stipe regions, and sometimes with an additional red pruina below. <bold><italic>Stipe hyphae</italic></bold> 3–8 µm wide, with walls two layered, the outer wall dark brown, 1.5–3.5 µm and with cell walls fused in most parts, the inner wall <italic>c.</italic> 0.5–1 µm, with the hyphae intertwined (textura prismatica-intricata), swelling in <abbrev xmlns:xlink="http://www.w3.org/1999/xlink" xlink:title="potassium hydroxide" id="ABBRID0EHXAG" xlink:type="simple">KOH</abbrev>; hyphae in inner parts yellowish to light brown, 2–5 µm wide, swelling in <abbrev xmlns:xlink="http://www.w3.org/1999/xlink" xlink:title="potassium hydroxide" id="ABBRID0ELXAG" xlink:type="simple">KOH</abbrev>. <bold><italic>Capitulum</italic></bold> black, lenticular to almost spherical or ellipsoid, 150–420 μm wide, 250–220µm high; typically a white pruina is macroscopically visible on the capitula. <bold><italic>Excipulum</italic></bold> hyphae light brown to hyaline in younger ascomata, brown in older ascomata, 2–6 µm wide, intertwined (textura prismatica-intricata), swelling in <abbrev xmlns:xlink="http://www.w3.org/1999/xlink" xlink:title="potassium hydroxide" id="ABBRID0E1XAG" xlink:type="simple">KOH</abbrev>; often covered with a crusty layer of amorphous material and crystals. <bold><italic>Epithecium</italic></bold> light green to moss green, appearing as a crusty layer, variously (up to 20 µm) thickened, usually with crystals, composed of hyphae extending from the excipulum; hyphae attached to the hymenium by the amorphous material. <bold><italic>Hymenium</italic></bold> light brown to olive green, with the hyphae swelling in <abbrev xmlns:xlink="http://www.w3.org/1999/xlink" xlink:title="potassium hydroxide" id="ABBRID0EJYAG" xlink:type="simple">KOH</abbrev>, full of amorphous material strongly congealing the asci and paraphyses together. <bold><italic>Paraphyses</italic></bold> hyaline, filiform, 1.5–2.5 μm wide (n = 20), sometimes branched, as long as or slightly longer than asci, variously covered with amorphous material, septate at 10–25 μm intervals, with the apices intertwined and agglutinated with the hyphae of the epithecium. <bold><italic>Asci</italic></bold> cylindrical, 60–77 × 4.9–7.7 μm (n = 8), with the apex variously thickened, penetrated by a minute canal visible only in young asci; mature asci usually without a thickening, variously covered with light green to hyaline, amorphous material, formed with croziers; asci in older capitula disintegrated. <bold><italic>Ascospores</italic></bold> uniseriate, obliquely to periclinally oriented in the asci, 1-septate, brown, cylindrical to slightly ellipsoid, ornamented, (6.7–) 8.5–9.2 (–10.8) × (3.1–) 3.4–3.9 (–4.6) μm (n = 60) [mean 9.5 × 3.8 μm, Q = (2.8–) 3.5–4.6 (–5.4), mean Q = 3.8]; septa as thick as spore wall.</p></tp:treatment-sec><tp:treatment-sec sec-type="ecology" id="SECID0EWYAG"><title>Ecology and distribution.</title><p><italic><tp:taxon-name><tp:taxon-name-part taxon-name-part-type="genus" reg="Chaenothecopsis">Chaenothecopsis</tp:taxon-name-part><tp:taxon-name-part taxon-name-part-type="species" reg="nodosa">nodosa</tp:taxon-name-part></tp:taxon-name></italic> has to date been found only in temperate broad-leaved rainforests of New Zealand on semi-hardened exudate and exudate-soaked exposed wood and bark on the main trunk of <italic><tp:taxon-name><tp:taxon-name-part taxon-name-part-type="genus" reg="Prumnopitys">Prumnopitys</tp:taxon-name-part><tp:taxon-name-part taxon-name-part-type="species" reg="taxifolia">taxifolia</tp:taxon-name-part></tp:taxon-name></italic>.</p></tp:treatment-sec><tp:treatment-sec sec-type="material" id="SECID0ESZAG"><title>Specimens examined.</title><p>Specimens <abbrev xmlns:xlink="http://www.w3.org/1999/xlink" xlink:title="New Zealand Fungarium" id="ABBRID0EYZAG" xlink:type="simple">PDD</abbrev> 110743 and <abbrev xmlns:xlink="http://www.w3.org/1999/xlink" xlink:title="New Zealand Fungarium" id="ABBRID0E3ZAG" xlink:type="simple">PDD</abbrev> 110745 (Figs <xref ref-type="fig" rid="F8">8</xref>, <xref ref-type="fig" rid="F9">9</xref>) on exudate of <italic><tp:taxon-name><tp:taxon-name-part taxon-name-part-type="genus" reg="Prumnopitys">Prumnopitys</tp:taxon-name-part><tp:taxon-name-part taxon-name-part-type="species" reg="taxifolia">taxifolia</tp:taxon-name-part></tp:taxon-name></italic>. The specimens are deposited in the New Zealand Fungarium (<abbrev xmlns:xlink="http://www.w3.org/1999/xlink" xlink:title="New Zealand Fungarium" id="ABBRID0ET1AG" xlink:type="simple">PDD</abbrev>), Landcare Research, Auckland. The collection data and GenBank accession numbers are given in Suppl. material <xref ref-type="supplementary-material" rid="S1">1</xref>.</p><fig id="F8" position="float" orientation="portrait"><object-id xmlns:xlink="http://www.w3.org/1999/xlink" content-type="doi" xlink:type="simple">10.3897/mycokeys.95.97601.figure8</object-id><object-id xmlns:xlink="http://www.w3.org/1999/xlink" content-type="arpha" xlink:type="simple">9A9C5FDB-1927-53B5-B030-F90F6738883F</object-id><label>Figure 8.</label><caption><p>Light micrographs of <italic><tp:taxon-name><tp:taxon-name-part taxon-name-part-type="genus" reg="Chaenothecopsis">Chaenothecopsis</tp:taxon-name-part><tp:taxon-name-part taxon-name-part-type="species" reg="nodosa">nodosa</tp:taxon-name-part></tp:taxon-name></italic> sp. nov. (<abbrev xmlns:xlink="http://www.w3.org/1999/xlink" xlink:title="New Zealand Fungarium" id="ABBRID0EO2AG" xlink:type="simple">PDD</abbrev> 110745) <bold>A</bold> branched ascoma with catenulate capitulum <bold>B</bold> development of this ascoma has involved at least 11 separate stages of capitulum proliferation <bold>C</bold> detail of compound capitulum <bold>D</bold> ascospores. Scale bars: 100 µm (<bold>A, B, D</bold>); 10 µm (<bold>C</bold>).</p></caption><graphic xmlns:xlink="http://www.w3.org/1999/xlink" xlink:href="mycokeys-95-101-g008.jpg" position="float" orientation="portrait" xlink:type="simple" id="oo_810915.jpg"><uri content-type="original_file" xlink:type="simple">https://binary.pensoft.net/fig/810915</uri></graphic></fig><fig id="F9" position="float" orientation="portrait"><object-id xmlns:xlink="http://www.w3.org/1999/xlink" content-type="doi" xlink:type="simple">10.3897/mycokeys.95.97601.figure9</object-id><object-id xmlns:xlink="http://www.w3.org/1999/xlink" content-type="arpha" xlink:type="simple">F6903DB0-C9B8-5AB8-96ED-4DE0AF1DDA44</object-id><label>Figure 9.</label><caption><p>Scanning electron micrographs of <italic><tp:taxon-name><tp:taxon-name-part taxon-name-part-type="genus" reg="Chaenothecopsis">Chaenothecopsis</tp:taxon-name-part><tp:taxon-name-part taxon-name-part-type="species" reg="nodosa">nodosa</tp:taxon-name-part></tp:taxon-name></italic> sp. nov. (<abbrev xmlns:xlink="http://www.w3.org/1999/xlink" xlink:title="New Zealand Fungarium" id="ABBRID0EW3AG" xlink:type="simple">PDD</abbrev> 110745) <bold>A</bold> branched ascoma with numerous tightly stacked capitula <bold>B</bold> cross section of stipe <bold>C</bold> ascospore ornamentation <bold>D</bold> compound capitula <bold>E–G</bold> details of capitulum surface <bold>E</bold> ascospores on capitulum surface <bold>F</bold> amorphous material on capitulum surface <bold>G</bold> crystals on capitulum surface. Scale bars: 100 µm (<bold>A, D</bold>); 10 µm (<bold>B, E</bold>); 1 µm (<bold>C, F, G</bold>).</p></caption><graphic xmlns:xlink="http://www.w3.org/1999/xlink" xlink:href="mycokeys-95-101-g009.jpg" position="float" orientation="portrait" xlink:type="simple" id="oo_810916.jpg"><uri content-type="original_file" xlink:type="simple">https://binary.pensoft.net/fig/810916</uri></graphic></fig><fig id="F10" position="float" orientation="portrait"><object-id xmlns:xlink="http://www.w3.org/1999/xlink" content-type="doi" xlink:type="simple">10.3897/mycokeys.95.97601.figure10</object-id><object-id xmlns:xlink="http://www.w3.org/1999/xlink" content-type="arpha" xlink:type="simple">7A0E95D9-EAAB-5112-9F4B-6D9D906C3FFC</object-id><label>Figure 10.</label><caption><p>Anatomical details of <italic><tp:taxon-name><tp:taxon-name-part taxon-name-part-type="genus" reg="Chaenothecopsis">Chaenothecopsis</tp:taxon-name-part><tp:taxon-name-part taxon-name-part-type="species" reg="nodosa">nodosa</tp:taxon-name-part></tp:taxon-name></italic> sp. nov. <bold>A</bold> ascospores <bold>B</bold> ascus tips <bold>C</bold> hypha of epithecium covered with amorphous material <bold>D</bold> excipulum structure <bold>E</bold> stipe hyphae <bold>F</bold> structure of the hyphae at the base of the stipe <bold>G</bold> asci with croziers <bold>H</bold> paraphyses <bold>I</bold> tips of paraphyses covered with amorphous material. Scale bars: 10 µm.</p></caption><graphic xmlns:xlink="http://www.w3.org/1999/xlink" xlink:href="mycokeys-95-101-g010.jpg" position="float" orientation="portrait" xlink:type="simple" id="oo_810917.jpg"><uri content-type="original_file" xlink:type="simple">https://binary.pensoft.net/fig/810917</uri></graphic></fig></tp:treatment-sec><tp:treatment-sec><!--Section generated to contain objects referenced in tp:taxon-treatment.--><supplementary-material xmlns:xlink="http://www.w3.org/1999/xlink" id="S1" position="float" orientation="portrait" xlink:type="simple"><object-id content-type="doi" xlink:type="simple">10.3897/mycokeys.95.97601.suppl1</object-id><object-id content-type="zenodo_dep_id" xlink:type="simple">7652440</object-id><object-id content-type="arpha" xlink:type="simple">0F6FAB9E-37C6-5326-81CC-26AE614D2B71</object-id><label>Supplementary material 1</label><caption><p>Sampled specimens’ information for the three new <italic><tp:taxon-name><tp:taxon-name-part taxon-name-part-type="genus" reg="Chaenothecopsis">Chaenothecopsis</tp:taxon-name-part></tp:taxon-name></italic> species from <tp:taxon-name><tp:taxon-name-part taxon-name-part-type="family">Podocarpaceae</tp:taxon-name-part></tp:taxon-name> of New Zealand</p></caption><statement content-type="dataType"><label>Data type</label><p>table (word document)</p></statement><statement content-type="notes"><label>Explanation note</label><p>Species name, collection/voucher number, collection date/sites, fungal hosts and locations.</p></statement><media xlink:href="mycokeys-95-101-s001.docx" mimetype="application" mime-subtype="vnd.openxmlformats-officedocument.wordprocessingml.document" position="float" orientation="portrait" xlink:type="simple" id="oo_810920.docx"><uri content-type="original_file" xlink:type="simple">https://binary.pensoft.net/file/810920</uri></media><permissions><license xlink:type="simple"><license-p>This dataset is made available under the Open Database License (http://opendatacommons.org/licenses/odbl/1.0/). The Open Database License (ODbL) is a license agreement intended to allow users to freely share, modify, and use this Dataset while maintaining this same freedom for others, provided that the original source and author(s) are credited.</license-p></license></permissions><attrib specific-use="authors">Christina Beimforde, Alexander R. Schmidt, Hanna Tuovila, Uwe Kaulfuss, Juliane Germer, William G. Lee, Jouko Rikkinen</attrib></supplementary-material></tp:treatment-sec></tp:taxon-treatment>
